# Supplementary material for: Changes in Choline Metabolites and Ceramides in Response to a DASH-Style Diet in Older Adults
Source: Nutrients. 2023 Aug 23;15(17):3687. doi: 10.3390/nu15173687 (PMC10489641; doi:10.3390/nu15173687)
Supplement: Supplementary file 1 [file nutrients-15-03687-s001.zip]

Archive with 1 entries (1 files):
- nutrients-2533265-supplementary.pdf
